# Supplementary material for: Short Forms of Wechsler Scales Assessing the Intellectually Gifted Children Using Simulation Data
Source: Front Psychol. 2018 May 28;9:830. doi: 10.3389/fpsyg.2018.00830 (PMC5985308; doi:10.3389/fpsyg.2018.00830)
Supplement: Data Sheet 1 — Raw data. [file Data_Sheet_1.CSV]

CODE	GROUP	GENDER	AGE	CUB	SIM	MCH	IDC	COD	VOC	SLC	MAT	COM	SYM	ICV	IRP	QIT	IAG	ICC
P1	NONGIFTED	F	98	13	8	11	12	17	9	10	9	9	16	92	109	112	100	127
P2	GIFTED	F	106	15	15	11	16	13	15	13	17	10	11	120	142	130	134	115
P3	GIFTED	F	107	11	17	10	15	14	19	13	12	17	14	150	119	138	137	121
P4	GIFTED	F	107	13	18	14	13	15	15	11	13	15	8	142	121	129	133	115
P5	GIFTED	F	107	17	16	19	19	15	16	18	17	19	14	146	151	155	153	147
P6	GIFTED	F	111	15	19	16	14	9	17	14	13	14	8	143	128	134	139	113
P7	GIFTED	F	116	14	18	8	13	18	18	14	12	19	19	154	121	147	141	135
P8	GIFTED	F	116	13	19	17	17	15	18	18	19	18	18	154	144	156	153	151
P9	GIFTED	F	116	8	19	14	14	11	14	13	9	18	12	146	102	128	127	119
P10	GIFTED	F	117	19	19	10	17	11	19	11	14	14	13	148	146	143	151	109
P11	GIFTED	F	117	14	17	12	15	11	17	16	13	18	9	148	128	138	141	115
P12	GIFTED	F	118	10	14	12	14	8	19	14	10	19	6	148	109	119	131	95
P13	GIFTED	F	120	11	18	11	12	14	18	9	15	16	14	148	119	138	136	115
P14	GIFTED	F	121	17	19	14	12	10	18	14	17	18	12	154	138	146	149	119
P15	GIFTED	F	122	16	19	12	10	12	16	15	17	18	11	150	130	142	143	119
P16	GIFTED	F	122	16	19	10	13	13	16	12	14	12	18	135	130	139	136	125
P17	GIFTED	F	123	10	15	12	15	10	16	13	13	14	10	130	121	124	128	109
P18	GIFTED	F	123	12	18	19	16	14	13	16	15	15	11	132	130	145	135	136
P19	GIFTED	F	125	18	15	12	16	15	17	15	17	15	14	135	148	147	146	130
P20	GIFTED	F	125	13	19	11	17	6	19	11	10	19	9	155	124	129	145	95
P21	GIFTED	F	126	17	19	15	18	8	16	12	16	13	8	138	148	138	147	106
P22	GIFTED	F	126	12	14	15	15	3	15	15	14	13	4	124	126	117	128	97
P23	GIFTED	F	127	12	19	16	16	7	18	15	7	15	12	148	111	131	133	118
P24	GIFTED	F	128	11	13	11	12	11	19	15	15	14	15	132	119	130	129	123
P25	GIFTED	F	129	11	19	12	14	19	19	13	13	18	19	155	119	149	141	141
P26	GIFTED	F	130	10	19	10	16	10	14	13	15	15	12	138	126	129	135	109
P27	GIFTED	F	133	15	14	13	14	14	14	12	10	13	14	122	121	128	124	124
P28	GIFTED	F	133	19	15	12	14	11	17	13	19	18	13	142	150	146	151	117
P29	GIFTED	F	141	11	19	15	17	12	19	13	14	16	9	152	128	141	143	117
P30	GIFTED	F	142	11	19	13	16	17	14	12	16	18	14	146	130	145	141	131
P31	GIFTED	F	142	11	16	11	15	13	15	11	11	13	15	128	116	127	125	119
P32	GIFTED	F	145	15	14	11	10	13	17	13	12	15	11	132	116	127	128	115
P33	NONGIFTED	F	78	10	12	11	13	16	10	11	14	9	13	101	116	116	110	121
P34	NONGIFTED	F	80	10	11	4	11	10	10	10	10	12	1	106	102	90	105	74
P35	NONGIFTED	F	85	14	11	9	8	13	11	10	12	13	12	110	109	111	111	108
P36	NONGIFTED	F	91	9	12	9	11	15	12	11	12	15	13	118	104	116	113	115
P37	NONGIFTED	F	95	4	10	11	9	11	13	12	10	12	10	110	84	102	98	108
P38	NONGIFTED	F	117	12	15	10	11	13	10	11	13	11	16	112	114	119	114	119
P39	NONGIFTED	F	123	6	11	10	7	11	12	10	12	14	10	114	88	102	102	102
P40	NONGIFTED	F	127	12	11	12	9	8	11	14	12	9	12	101	107	108	105	111
P41	NONGIFTED	F	137	10	12	7	10	6	10	7	7	11	1	106	92	84	100	67
P42	NONGIFTED	F	139	9	15	7	9	9	15	11	14	9	13	118	104	109	113	100
P43	GIFTED	M	106	17	19	19	14	17	16	16	15	15	13	143	138	151	143	146
P44	GIFTED	M	106	8	19	12	14	10	13	11	14	16	6	138	114	119	129	96
P45	NONGIFTED	M	106	9	19	14	7	10	13	14	8	11	6	126	86	109	108	108
P46	GIFTED	M	106	11	18	10	14	10	14	9	14	16	10	138	121	122	133	98
P47	GIFTED	M	107	14	16	10	13	8	13	12	13	17	6	132	124	119	131	93
P48	GIFTED	M	107	14	19	17	15	11	19	12	14	14	14	148	130	145	142	126
P49	GIFTED	M	107	15	19	19	16	12	19	18	17	19	16	155	142	155	154	145
P50	GIFTED	M	107	12	19	15	19	10	16	15	14	19	9	152	135	144	147	116
P51	GIFTED	M	108	13	18	18	13	15	15	11	19	13	16	132	135	146	137	138
P52	GIFTED	M	109	13	18	13	13	12	19	10	17	16	9	150	130	136	143	108
P53	GIFTED	M	109	16	17	16	12	14	17	15	14	18	15	148	128	147	141	138
P54	GIFTED	M	110	13	16	18	18	10	15	14	14	13	8	128	135	134	135	118
P55	NONGIFTED	M	110	9	9	6	12	10	10	1	11	9	12	96	104	90	100	80
P56	GIFTED	M	111	12	19	13	12	14	19	15	11	19	11	155	111	141	139	124
P57	GIFTED	M	111	13	18	12	16	9	16	9	12	15	13	140	126	128	136	106
P58	GIFTED	M	111	15	19	16	13	14	19	13	17	18	13	155	135	149	149	130
P59	GIFTED	M	111	19	19	14	16	9	19	16	14	19	11	155	140	150	156	126
P60	GIFTED	M	111	13	19	13	15	6	18	15	13	19	8	155	126	134	145	104
P61	GIFTED	M	112	11	19	10	6	6	18	13	14	13	6	148	102	115	125	92
P62	GIFTED	M	113	15	15	13	15	12	18	13	13	17	12	143	130	139	140	119
P63	GIFTED	M	113	13	19	12	15	10	18	13	16	19	11	155	132	142	148	111
P64	GIFTED	M	114	13	19	7	9	16	19	7	14	16	16	152	114	130	136	112
P65	GIFTED	M	114	13	19	17	15	9	18	13	14	15	6	148	128	139	141	110
P66	GIFTED	M	114	12	16	13	15	9	17	11	9	18	9	146	114	125	133	103
P67	GIFTED	M	114	11	19	14	17	6	19	16	15	19	10	155	130	142	148	111
P68	GIFTED	M	115	12	17	16	12	13	15	16	13	14	14	138	116	138	128	136
P69	GIFTED	M	115	19	19	8	13	13	12	10	8	17	11	138	124	126	134	104
P70	GIFTED	M	115	15	18	18	13	15	18	14	15	18	16	152	130	150	145	144
P71	GIFTED	M	115	13	16	13	16	10	15	12	11	16	9	135	124	118	133	107
P72	GIFTED	M	116	12	19	7	16	10	18	14	13	16	10	150	126	129	141	102
P73	GIFTED	M	116	19	15	13	10	9	16	13	13	19	8	143	128	129	139	105
P74	GIFTED	M	118	16	17	12	19	12	18	15	14	19	11	150	144	146	152	119
P75	GIFTED	M	118	11	19	12	12	11	16	13	13	11	12	132	114	126	127	115
P76	GIFTED	M	118	8	19	7	17	15	14	13	19	14	12	135	132	132	137	113
P77	GIFTED	M	119	14	15	10	12	13	15	15	16	13	14	126	128	131	130	123
P78	GIFTED	M	120	9	19	15	15	9	16	10	12	18	10	150	114	128	135	107
P79	GIFTED	M	120	12	19	18	15	8	18	15	18	19	10	155	135	146	149	119
P80	GIFTED	M	120	12	19	13	15	7	17	13	11	17	7	150	119	127	137	101
P81	GIFTED	M	120	13	19	19	15	8	17	13	8	15	13	146	144	136	133	124
P82	GIFTED	M	120	10	16	8	13	9	19	9	12	14	13	140	111	119	129	98
P83	GIFTED	M	121	14	17	11	14	8	16	14	13	14	13	135	126	129	134	111
P84	GIFTED	M	122	15	18	7	16	10	13	10	14	13	12	128	135	124	135	98
P85	GIFTED	M	122	13	19	10	12	10	14	12	16	13	8	132	126	123	133	99
P86	GIFTED	M	124	12	16	19	14	6	17	14	15	12	6	130	126	127	131	110
P87	GIFTED	M	124	12	19	12	11	8	15	15	11	13	11	135	109	123	125	113
P88	GIFTED	M	125	19	18	16	14	15	15	15	14	15	14	138	140	148	142	138
P89	GIFTED	M	125	15	15	9	16	9	13	10	14	15	11	126	135	123	134	98
P90	GIFTED	M	126	13	19	10	12	13	16	15	15	14	13	140	124	136	135	121
P91	GIFTED	M	126	15	17	13	15	9	16	14	14	15	11	138	132	134	139	113
P92	GIFTED	M	126	12	19	10	10	8	19	12	12	17	13	154	109	128	135	106
P93	GIFTED	M	128	19	19	12	14	13	16	13	16	15	9	143	144	142	147	113
P94	GIFTED	M	128	14	19	16	12	13	14	14	14	15	12	138	124	139	134	128
P95	GIFTED	M	129	17	13	11	12	17	11	10	12	14	13	116	126	126	123	121
P96	GIFTED	M	129	12	19	10	12	12	19	11	10	15	11	150	109	127	133	108
P97	GIFTED	M	130	17	19	16	12	11	15	18	9	15	13	140	119	141	133	133
P98	GIFTED	M	130	12	14	9	18	6	16	13	15	15	7	130	138	122	136	92
P99	GIFTED	M	131	11	18	10	14	12	15	10	14	15	13	138	121	128	133	109
P100	GIFTED	M	131	15	19	12	14	12	18	14	15	9	13	132	132	137	136	121
P101	GIFTED	M	131	10	14	19	15	11	18	19	14	13	11	130	121	140	129	135
P102	GIFTED	M	132	12	16	12	14	10	17	13	14	18	12	146	124	132	137	113
P103	GIFTED	M	132	19	16	14	13	13	19	12	13	19	13	152	135	146	147	123
P104	GIFTED	M	132	13	14	16	14	11	14	16	15	12	14	120	128	134	127	132
P105	NONGIFTED	M	132	7	15	14	9	5	17	16	9	15	11	135	88	115	114	111
P106	GIFTED	M	133	12	16	15	14	12	14	13	16	11	14	128	135	139	128	126
P107	GIFTED	M	134	13	19	13	11	4	17	14	12	15	9	146	114	123	133	101
P108	GIFTED	M	135	15	15	14	15	13	15	13	16	13	13	126	138	138	135	124
P109	GIFTED	M	136	13	14	12	16	11	14	11	14	17	14	130	130	130	134	115
P110	GIFTED	M	136	13	14	12	15	14	16	12	13	18	13	138	126	136	135	121
P111	GIFTED	M	136	11	19	12	14	8	17	12	10	18	10	152	111	127	135	103
P112	GIFTED	M	137	14	13	14	11	12	13	15	14	12	13	116	121	128	120	126
P113	GIFTED	M	137	13	17	14	15	10	18	14	14	17	8	148	128	136	141	111
P114	GIFTED	M	137	15	16	12	11	13	17	11	11	19	12	148	116	131	135	115
P115	GIFTED	M	140	15	15	7	17	8	15	8	11	16	8	132	130	117	135	83
P116	GIFTED	M	141	15	18	13	13	15	19	12	16	14	12	146	132	143	142	123
P117	GIFTED	M	141	13	14	14	16	11	14	13	14	16	19	128	130	140	133	133
P118	GIFTED	M	143	12	15	15	17	11	19	14	15	17	11	146	132	142	142	121
P119	GIFTED	M	144	17	16	13	16	12	16	14	14	18	14	143	140	145	145	124
P120	GIFTED	M	145	19	15	12	13	10	15	11	13	15	13	130	135	130	136	111
P121	GIFTED	M	145	12	19	13	15	15	19	9	15	12	12	154	128	142	139	117
P122	GIFTED	M	146	11	19	12	15	11	19	11	16	19	9	155	128	138	147	106
P123	GIFTED	M	146	12	17	13	15	15	19	13	10	16	15	148	116	141	135	131
P124	GIFTED	M	147	10	18	15	15	11	18	13	14	13	11	140	121	132	134	119
P125	GIFTED	M	147	10	18	15	15	11	18	13	14	13	11	140	121	132	134	119
P126	GIFTED	M	147	15	14	13	13	14	19	13	16	18	13	146	132	144	142	124
P127	GIFTED	M	147	14	15	11	16	12	16	14	12	19	12	143	128	137	139	117
P128	GIFTED	M	147	11	15	14	17	11	15	19	15	16	13	132	130	141	135	129
P129	GIFTED	M	148	15	14	14	13	10	15	16	12	10	12	118	124	127	123	123
P130	GIFTED	M	148	15	18	14	18	9	14	15	15	16	13	138	142	145	143	126
P131	NONGIFTED	M	161	6	15	9	6	3	14	9	9	16	10	130	77	97	107	84
P132	NONGIFTED	M	80	10	14	12	4	16	10	12	12	14	14	116	90	115	105	127
P133	NONGIFTED	M	88	9	11	13	10	6	10	13	12	9	7	99	102	100	101	99
P134	NONGIFTED	M	91	6	9	7	11	8	10	10	11	13	9	103	94	94	100	88
P135	NONGIFTED	M	92	11	10	7	8	8	11	10	11	16	9	114	99	101	108	88
P136	NONGIFTED	M	93	9	14	6	8	5	13	9	11	15	9	124	94	99	112	80
P137	NONGIFTED	M	93	11	12	15	11	9	13	12	11	14	10	118	107	115	114	111
P138	NONGIFTED	M	104	13	12	10	13	11	14	9	12	1	10	114	103	100	106	100
P139	NONGIFTED	M	105	9	15	12	13	9	14	11	9	10	8	118	102	108	112	99
P140	NONGIFTED	M	107	10	16	10	7	7	13	11	12	11	9	120	96	105	111	94
P141	NONGIFTED	M	111	10	12	10	8	11	12	7	7	13	13	114	88	102	102	102
P142	NONGIFTED	M	111	7	12	8	12	10	11	6	13	12	9	110	104	100	108	86
P143	NONGIFTED	M	113	10	12	8	13	8	14	10	12	11	7	114	111	104	114	87
P144	NONGIFTED	M	113	9	12	12	13	4	12	11	13	10	10	108	111	105	111	95
P145	NONGIFTED	M	114	11	13	6	7	8	12	7	11	12	9	114	96	96	107	81
P146	NONGIFTED	M	115	9	15	16	8	4	15	12	11	11	3	126	94	105	111	103
P147	NONGIFTED	M	115	9	12	7	13	4	14	7	11	10	8	112	107	95	111	75
P148	NONGIFTED	M	116	7	13	11	8	11	16	10	9	16	14	130	86	112	111	111
P149	GIFTED	M	120	11	12	10	16	14	12	10	12	13	19	114	121	125	119	125
P150	NONGIFTED	M	123	9	14	16	8	7	12	15	10	13	11	118	92	112	107	116
P151	NONGIFTED	M	127	14	13	11	7	11	15	6	10	10	4	116	102	109	111	86
P152	NONGIFTED	M	128	15	11	7	11	9	8	10	14	10	8	98	124	102	111	88
P153	NONGIFTED	M	133	8	8	11	13	8	9	8	8	11	4	96	96	89	96	84
P154	NONGIFTED	M	135	7	14	7	11	11	16	9	10	12	8	124	94	104	112	90
P155	NONGIFTED	M	139	12	13	12	12	10	14	11	10	11	14	116	109	116	114	113
P156	NONGIFTED	M	143	9	10	9	7	10	8	9	11	8	10	92	92	94	92	96
P157	NONGIFTED	M	147	10	10	9	11	7	11	10	12	10	12	101	107	102	105	96
P158	NONGIFTED	M	157	10	11	11	6	11	9	11	9	9	8	98	88	95	93	101
P159	NONGIFTED	M	159	10	14	11	11	7	13	14	12	12	14	118	107	115	114	111
P160	NONGIFTED	M	160	12	14	13	9	7	14	13	10	13	11	122	102	113	114	107
P161	NONGIFTED	M	167	18	12	10	9	8	11	6	13	7	10	99	124	103	112	88
P162	NONGIFTED	M	168	13	13	9	9	10	14	8	10	9	9	112	104	103	110	92
P163	NONGIFTED	M	170	8	10	7	8	6	12	7	12	14	5	112	94	90	105	74
P164	NONGIFTED	M	170	5	15	10	8	12	13	8	8	18	13	132	81	108	108	106
P165	NONGIFTED	M	179	8	10	9	8	10	13	9	9	11	12	108	88	99	99	100
P166	NONGIFTED	M	181	14	10	11	12	8	10	14	13	9	7	98	121	107	110	101
P167	NONGIFTED	M	188	8	16	13	7	9	17	14	8	14	10	135	84	113	112	111
P168	NONGIFTED	M	190	13	14	13	6	7	13	12	9	14	14	122	94	112	111	111
P169	NONGIFTED	M	193	9	17	11	7	7	14	10	11	14	6	130	92	105	114	90
